# Supplementary material for: IL-12-releasing nanoparticles for effective immunotherapy of metastatic ovarian cancer
Source: Nat Mater. 2025 Oct 31;25(2):322–34. doi: 10.1038/s41563-025-02390-9 (PMC12867765; doi:10.1038/s41563-025-02390-9)
Supplement: Supplementary file 3 — Statistical source data for Figs. 1–6 and Extended Data Figs. 2–7 and 9. [file 41563_2025_2390_MOESM3_ESM.xlsx]

## Sheet: Fig1
b	PLR*-PLE							PLR-PLE*
	0	0		0	0			0	0		0	0
	0.3302	0.352996						0.584155	0.571873		0.536257	0.592294
	0.301707	0.252775		0.268999	0.317425			0.657428	0.626071		0.628923	0.609924
	0.437169	0.381345		0.464103	0.429417			0.603185	0.587061		0.568983	0.571223
	0.376634	0.321281		0.330734	0.433181			0.580699	0.577671		0.55481	0.538057
	0.477263	0.427573	0.447427	0.461841	0.455876			0.685947	0.651517	0.659471	0.666772	0.637594	0.627098
	0.565375	0.503125	0.54175					0.615352	0.63566	0.603846	0.619642	0.633711	0.605227
c		DI			10% FBS
	Mal-UL	1	0.158922	2	1	0.108816	2
	Mal-LbL	0.165395	0.082326	2	0.712367	0.040927	2
d	Ni-LbL								Mal-LbL
	1	1	1		1	1			1	1	1		1	1
	0.746074	0.712567	1.06031	0.982183					0.893587	0.893173	0.986103	0.891603
	0.537708	0.680052							0.847931	0.873702	1.06961	0.679107
	0.359378	0.343625	0.272912	0.902002	0.358231				0.819458	0.823888	0.818787	0.928118	0.726747	0.934236
	0.238762	0.254074	0.536916	0.277946					0.813855	0.809168	0.971629	0.839392
	0.353432	0.333333	0.365946	0.277618					0.786994	0.787907	0.789473	0.830004	0.897136	0.991338
	0.419009	0.348368	0.3699	0.112955					0.800166	0.783997	0.773123
	0.173792	0.126168	0.152866	0.188585					0.646841	0.660874	0.656197	0.669207	0.714017	0.754612
f	UL	LbL	control
	628	11719	32
	752	10772	30.8
	710	10364	29.5
	747	10133	30.7667

## Sheet: Fig2
a
Time (hours)	Ni-UL													Ni-LbL													Mal-UL													Mal-LbL
0
1	0.95607	0.633743	0.345854	1.07556	0.888786	1.33962	0.966072	2.34433	1.03048	0.843703	0.575779			2.00127	0.804858	0.89187	0.625397	0.641711	0.864679	0.54056	0.788543	0.652588	0.755914	1.20185	1.4085		0.975978	0.708305	0.63418	0.914207	0.988332	0.774194	0.757721	1.11187	1.00069	1.45367	1.12423	1.55662		1.23436	0.699894	0.78473	0.576882	1.2386	1.08165	0.861082	0.801697	0.788971	0.873807
4	1.88981	0.67625	0.740655	0.66337	0.875905	1.03048	0.972513	1.57148	0.824382	0.284669	0.175825			1.85444	0.404604	1.37043	0.98432	1.78374	0.701532	0.535122	0.571014	0.379589	0.701532	0.946252	1.76742		0.868909	0.630062	0.576527	0.535347	0.638298	0.572409	0.621826	0.959506	0.745367	0.831846	0.807138	1.04598		1.81548	0.979852	1.14952	0.716861	1.15801	0.886532	0.992577	0.954401	0.716861	0.78473
9	0.410991	0.316228	0.021318	0.398022	0.4869					0.479816	0.352294			1.0387	0.603644	0.619958	0.398622	0.978882					0.940814	0.810296	0.897308		0.210844	0.251613	0.381332	0.161016	0.174605					0.638298	1.02951	0.671242		1.02651	0.606575	1.30223	0.358855	0.750795					0.839873
13	0.455849	0.119149	0.24023	0.0410903	0.223485					0.145555	0.066337			0.837488	0.253965	0.333907	0.265386	0.401341					0.350222	0.503036	0.815735		0.295676	0.14825	0.244612	0.135072	0.0576527					0.393274	0.461222	0.046534		0.640509	0.449629	0.890774	0.241357	0.466596					0.388123
24	0.0514031	0.169385	0.151351	0.203519	0.221553					0.0461782	-0.00360667			0.413849	0.12943	0.432339	0.25886	0.199039					0.218073	0.216985	0.309979		0.0568291	0.102539	0.102128	0.0704187	0.0695951					0.0897735	0.186136	0.117776		0.41824	0.111559	0.406363	-0.0424178	0.130647					0.248144
48										0.072306	-0.04169												-0.0598205	0.301278	0.317593											0	0.0819492	-0.0226493											0.114104
72										0.0723064	-0.0416955												0.139219	0.0216985	0.195232											0.0440631	-0.0700069	0.00137268											0.11071
96										-0.112064	-0.103048												0.0807138	0.15731	0.116129											0.0728723	0.0320856	-0.070697											0.11877
b & c
Time (hours)	IL-12													Ni-UL													Ni-LbL													Mal-UL
0
4	0.577338	0.414019	1.6852	1.13387	0.894614	0.910218	2.5018	0.910218	0.844526	0.770668	0.634552	0.722973		0.894614	0.551332	0.629351	0.572137	0.790589	0.592942	0.546131	1.03435	0.635931	0.428298	0.46031			1.02985	0.613747	0.665759	0.759382	1.02465	0.355765	0.441066	0.670961	0.504236	0.5227	0.842602	1.20669		0.988237	1.07146	0.988237	0.951828	1.22229	0.493078	0.587741	1.05585	0.858545	1.22263
9	0.433264	0.269945	1.21709	1.61759	0.450428					0.882131	0.707369	0.696967		0.525326	0.468112	0.453028	0.655357	0.519084					0.495679	0.247059			1.18588	0.660558	0.894614	0.639753	1.02465					0.540929	0.863407	0.577338		0.655357	0.931023	1.02465	0.811394	0.87901					0.988237
13	0.315716	0.256421	0.868608	1.27951	0.271505					0.468112	0.316756	0.603344		0.525326	0.279827	0.430663	0.393734	0.33392					0.561734	0.445747			1.07146	0.572137	0.613747	0.634552	0.520124					0.37553	0.712571	1.01424		0.738577	0.624149	0.691766	0.769784	0.639753					1.30031
24	0.227815	0.137833	0.414019	0.508682	0.351604					0.37709	0.380731	0.29075		0.371369	0.371369	0.414019	0.296471	0.272025					0.360966	0.282948			0.899815	0.566936	0.691766	0.515963	0.551332					0.363047	0.577338	1.00384		0.634552	0.530527	0.722973	0.712571	0.676162					0.800992
48										0.220533	0.225734	0.226774											0.204409	0.141994												0.431183	0.345883	0.432744											0.481635
72										0.139913	0.120669	0.146155											0.179963	0.0691766												0.29127	0.284508	0.629351											0.370849
96										0.109226	0.096223	0.105065											0.111827	0.0722973												0.174762	0.20961	0.486316											0.172161
d&e
Time (hrs)	UL-UGT					UL-omentum					LbL-UGT					LbL-omentum
0	8770000	22900000	57900000	53300000		33300000	56300000	44500000	-85000000		8770000	22900000	57900000	53300000		33300000	56300000	44500000	-85000000
1	301000000	248000000	385000000	117000000		1320656421	1750000000	724000000	1420000000		390000000	857000000	1220000000	581000000		2390000000	3460000000	2900000000	2930000000
2	515000000	253000000	0	434000000	701000000	1560000000	1110000000	126000000	1790000000	1560000000	991000000	810000000	1080000000	808000000	971000000	2930000000	2360000000	2110000000	2490000000	3420000000
4	74100000	18658734	245000000	251000000	269000000	291000000	-5662158	542000000	526000000	1280000000	1300000000	667000000	907000000	683000000	480000000	1770000000	1930000000	1180000000	1530000000	887000000
12	0	245000000	189000000	0	69692924	264000000	413000000	260000000	213000000	328000000	333000000	279000000	341000000	439000000	754000000	1040000000	935000000	977000000	362000000	1450000000
24	0	46262479	0	0	116000000	29918209	129000000	149000000	82881907	192000000	0	0	71796261	17182908	0	202000000	162000000	257000000	343000000	306000000
f
	Mal-LbL				Ni-UL				Ni-LbL				Mal-UL
liver	3860000000	3550000000	4610000000	2450000000	1790000000	2880000000	2340000000	2780000000	3890000000	3330000000	3380000000	2040000000	3590000000	2270000000	3470000000	1010000000
spleen	1030000000	1710000000	795000000	1190000000	820000000	1480000000	1540000000	885000000	2120000000	1350000000	2360000000	623000000	1050000000	413000000	1820000000	867000000
heart	1530000000	1740000000	1490000000	1750000000	800000000	1100000000	1020000000	1570000000	1170000000	1150000000	1190000000	1200000000	1200000000	931000000	1240000000	1190000000
kidneys	1980000000	2340000000	2500000000	1090000000	744000000	836000000	1060000000	1190000000	1250000000	1290000000	1790000000	1110000000	1280000000	825000000	1280000000	1300000000
UGT	18100000000	13900000000	15700000000	7060000000	5870000000	5570000000	5800000000	6280000000	10350000000	8520000000	13400000000	7300000000	6310000000	6040000000	8290000000	5240000000
omentum	11600000000	11500000000	20200000000	5010000000	3130000000	3870000000	3520000000	4070000000	9640000000	5740000000	8220000000	5180000000	4120000000	4000000000	5010000000	4460000000
g
Rad	Mal-LbL	Ni-UL	Ni-LbL	Mal-UL
134000	3860000000
285000	3550000000
175000	4610000000
417000	2450000000
139000	1030000000
672000	1710000000
117000	795000000
1100000	1190000000
214000	1980000000
817000	2340000000
446000	2500000000
3060000	1090000000
147000	1530000000
84600	1740000000
78200	1490000000
589000	1750000000
405000	6930000000
461000	7520000000
278000	9080000000
788000	4280000000
1110000	11600000000
2450000	11500000000
2900000	20200000000
4680000	5010000000
2090000	18100000000
4070000	13900000000
1470000	15700000000
180000	12200000000
310000	5660000000
128000	6780000000
1010000	4360000000
219000		1790000000
46900		2880000000
51500		2340000000
23700		2780000000
193000		820000000
153000		1480000000
107000		1540000000
276000		885000000
1410000		744000000
67500		836000000
130000		1060000000
663000		1190000000
48200		800000000
36700		1100000000
49000		1020000000
255000		1570000000
522000		1960000000
55600		2830000000
134000		2550000000
188000		1940000000
5380000		3130000000
84700		3870000000
581000		3520000000
5820000		4070000000
5220000		5870000000
131000		5570000000
281000		5800000000
3150000		6280000000
316000		3760000000
51300		7020000000
38000		3200000000
214000		5380000000
89300			3890000000
84500			3330000000
65700			3380000000
60100			2040000000
691000			2120000000
179000			1350000000
260000			2360000000
128000			623000000
438000			1250000000
156000			1290000000
401000			1790000000
428000			1110000000
76700			1170000000
55300			1150000000
62300			1190000000
72400			1200000000
201000			2300000000
197000			1870000000
394000			3000000000
491000			3740000000
1010000			9640000000
1720000			5740000000
1450000			8220000000
1000000			5180000000
1060000			6870000000
1450000			8520000000
2570000			13400000000
1940000			7300000000
102000			8460000000
171000			10300000000
223000			3620000000
137000			5640000000
97700				3590000000
380000				2270000000
131000				3470000000
356000				1010000000
164000				1050000000
373000				413000000
143000				1820000000
671000				867000000
411000				1280000000
534000				825000000
446000				1280000000
219000				1300000000
52400				1200000000
40300				931000000
99100				1240000000
73300				1190000000
252000				3550000000
305000				2140000000
323000				3410000000
485000				1800000000
1250000				4120000000
9950000				4000000000
1030000				5010000000
3320000				4460000000
2290000				6310000000
3130000				6040000000
1940000				8290000000
1460000				5240000000
288000				5040000000
300000				4440000000
155000				4580000000
227000				8710000000
[truncated: 14 more columns]

## Sheet: Fig3
a						b
Rad	Mal-LbL	Ni-UL	Ni-LbL	Mal-UL			Mal-LbL					Ni-UL					Ni-LbL					Mal-UL					IL-12
3860000000	4610000000					UGT	4960000000	5460000000	3410000000	9560000000	3450000000	1000000000	1150000000	1450000000	1500000000	1740000000	1800000000	3870000000	2880000000	3210000000	2680000000	6090000000	3500000000	6700000000	2750000000	7370000000	9.90913e+08	1050000000	656000000	1150000000	796000000
3550000000	5250000000					omentum	14500000000	11600000000	16900000000	21200000000	19500000000	2610000000	1540000000	2580000000	1090000000	2630000000	3360000000	3810000000	3710000000	10200000000	2020000000	7690000000	2720000000	5240000000	2280000000	6540000000	1939736347	2840000000	1520000000	1330000000	1380000000
4610000000	6500000000
2450000000	2600000000
1030000000	3000000000					c								e
1710000000	6640000000					Rad	Mal-LbL	Ni-UL	Ni-LbL	Mal-UL	IL-12			IL-12	Ni-UL	Ni-LbL	Mal-UL	Mal-LbL
795000000	4490000000					229832		3171107686						-0.557	-0.385	-0.237	-0.074	0.276
1190000000	4530000000					99558.7		2471389034						-0.533	-0.57	-0.343	-0.138	0.106
1980000000	1800000000					171803		3289402541						-0.279	-0.404	-0.164	-0.093	0.263
2340000000	2520000000					67527.6		2420614326						-0.022	-0.615	-0.33	0.008	0.198
2500000000	2290000000					171237		4056949378						0	-0.291	-0.083	-0.064	0.261
1090000000	1580000000					81274.1		3095238095
1530000000	911000000					144520		2254237288
1740000000	614000000					304043		3881269191
1490000000	585000000					300643		4615204678
1750000000	1520000000					268170		2455144450
6930000000	8600000000					71904.8		398095238
7520000000	8790000000					47066.5		267175573
9080000000	8800000000					96739.1		190217391
4280000000	9250000000					65917.3		310526316
11600000000	9620000000					286404		415304606
11500000000	10100000000					136360		1583610188
20200000000	17000000000					208497		2827652424
5010000000	5730000000					356987		3470908102
18100000000	13900000000					330996		9759671180
13900000000	9350000000					446914		2004273504
15700000000	7460000000					114130		1614562029
12200000000	4970000000					91242.9		1161910635
5660000000	2530000000					204774		847868472
6780000000	2630000000					299154		1428297768
4360000000	2310000000					217773		1123925781
						636993		973328715
1790000000		7740000000				249287		638361045
2880000000		9940000000				1.28459e+06		886828340
2340000000		6690000000				514733		657105606
2780000000		6380000000				403535		662185711
820000000		3080000000				948768		1004926108
1480000000		13200000000				1.62677e+06		1152416357
1540000000		2940000000				1578721		1448236306
885000000		6140000000				551984		1500083710
744000000		1060000000				990794		1744533947
836000000		469000000				788631		2606783920
1060000000		918000000				490243		2114695341
1190000000		1430000000				1.93474e+06		1929754540
800000000		265000000				352030		1307932542
1100000000		176000000				960408		2378457060
1020000000		477000000
1570000000		5240000000
1960000000		4040000000
2830000000		827000000
2550000000		8180000000
1940000000		4000000000				451702	5534153103
3130000000		3940000000				138098	5110560764
3870000000		2610000000				407010	5939302734
3520000000		5110000000				966400	5744256000
4070000000		5600000000				1.20264e+06	5793832895
5870000000		3210000000				446241	8646616541
5570000000		1620000000				72139.6	4529502309
5800000000		2440000000				273460	6704761905
6280000000		4380000000				295838	5344355758
3760000000		1870000000				408818	4523809524
7020000000		2860000000				75658.8	486130374
3200000000		1610000000				58468.5	402402402
5380000000		2070000000				41937.8	467592593
						209763	495593220
3890000000			6060000000			305142	665348101
3330000000			7520000000			611634	15561000000
3380000000			11300000000			165461	11322000000
2040000000			7090000000			86498.3	10377000000
2120000000			9690000000			920580	11321000000
1350000000			7190000000			1.51345e+06	11891000000
2360000000			8900000000			859181	5382992895
623000000			3990000000			396229	3775105021
1250000000			740000000			689224	5337131296
1290000000			1190000000			1.23269e+06	5275065531
1790000000			1880000000			773950	4353562005
1110000000			1210000000			902846	3686620870
1170000000			310000000			246672	2476079043
1150000000			263000000			467794	3464541314
1190000000			512000000			3.15432e+06	2894069047
1200000000			340000000			689041	1891891892
2300000000			593000000			2.51841e+06	4957507082
1870000000			2720000000			799007	5463576159
3000000000			4550000000			378687	3413291388
3740000000			5480000000			5.86739e+06	9559491371
9640000000			5900000000			1.77177e+06	3453280318
5740000000			7220000000			6.88324e+06	14528000000
8220000000			6830000000			2.09928e+06	11566000000
5180000000			5350000000			3.57067e+06	16891000000
6870000000			1690000000			8270228	21193000000
8520000000			5260000000			6414304	19536000000
13400000000			6410000000
7300000000			4170000000
8460000000			2200000000
10300000000			3640000000
3620000000			2200000000
5640000000			2050000000			431538			4275765127
						171436			2415689870
3590000000				17200000000		57957.7			3438710993
2270000000				10800000000		147281			2392921262
3470000000				14700000000		189456			4184389266
1010000000				7180000000		533753			3640810622
1050000000				11300000000		426625			3792569659
413000000				9420000000		152855			4347081218
1820000000				8880000000		208882			2718045113
867000000				5330000000		189564			2334905660
1280000000				1900000000		102686			239928380
825000000				1270000000		66905			20924150
1280000000				1890000000		249240			379277567
1300000000				2000000000		311029			596638655
1200000000				516000000		104951			185676393
931000000				229000000		229211			3499236641
1240000000				600000000		153265			1775510204
1190000000				461000000		224028			3461104141
3550000000				5900000000		263346			4703723125
2140000000				6350000000		257803			4984971098
3410000000				7620000000		344164			2261662253
1800000000				12500000000		353030			1691040432
4120000000				9950000000		88662.7			2579340223
4000000000				11800000000		267054			1343753489
5010000000				8210000000		359194			2655274077
4460000000				4370000000		802012			618526191
6310000000				5020000000		1.95828e+06			1562867215
6040000000				4740000000		497353			1880099657
8290000000				5720000000		789558			1081927711
5240000000				7680000000		451009			1060518732
5040000000				3060000000		3251462			1804511278
4440000000				3110000000		5.05329e+06			3866279070
4580000000				3070000000		898649			2884290541
8710000000				5920000000		2.17947e+06			3211802749
						1156422			2678899083
						2.39497e+06			3633582597
						1.20347e+06			5562605753
						384045			4128113879
						2.35937e+06			4461398315
						573949			3248572911
						269636				4341206602
						380201				4554193880
						376269				4876235981
						437130				5830419580
						1.2354e+06				5356985039
						170720				4462809917
						397528				7564894932
						420087				8331647399
						232856				3596141879
						412299				4512605042
						449649				649882904
						300490				2223310480
						442946				581950207
						250639				1329400197
						981518				664396887
						679651				3784883721
						133166				2889447236
						924859				5721468927
						350488				6375646180
						2.73013e+06				8639222413
						979729				2355874940
						529619				2227011984
						385896				2988357527
						150760				1706954604
						2.61786e+06				2454005655
						550299				1026774110
						959677				1406810036
						752066				894111570
						1.23279e+06				1415034744
						2.06393e+06				888059701
						6.08601e+06				6089108911
						4.64252e+06				3503336511
						5.27637e+06				6700000000
						2.17842e+06				2747205503
						23119065				7370343316
						11044025				10277000000
						2.63887e+06				3754988029
						2.15549e+06				2145774187
						389986				1059220029
						22421384				12774000000
						156195					3021675833
						280614					2474356770
						592982					1732979118
						1.41158e+06					2596612779
						1.7645e+06					854493918
						318491					2053908356
						243125					1244390045
						421034					2011331445
						467051					2642089094
						685367					927125506
						67329.8					325375774
						275388					543478261
						1.49763e+06					291930380
						237331					282094595
						482163					4.18311e+07
						87535.5					1587494925
						462509					1915367483
						2.97891e+06					1592090395
						341722					4661492979
						1.44044e+06					1617983963
						119713					757948718
						629616					602851974
						1.60938e+06					739289308
						1339068					1007406044
						3.11041e+06					883815659
						280262					823199252
						877907					959302326
						4.69158e+06					682364986
						1.60805e+06					676508761
						6.02721e+06					405330372
						1.30809e+06					990913025
						1.77619e+06					1045118532
						3133985					655549166
						3.19426e+06					1147902870
						7.64529e+06					796480667
						1317094					1760683761
						4.18575e+06					2080152672
						15186371					1301394923
						7.22133e+06					2275555556
						12573427					853146853
						85100					298000000
						195000					306000000
						1090000					336000000
						928000					355000000
						2520000					747000000

## Sheet: Fig4
b
Time (days)	Dextrose										IL12										Ni-UL										Ni-LbL										Mal-UL
5	7580000000	4310000000	6350000000	4060000000	7010000000	6710000000	2350000000	4330000000	7270000000	4970000000	5550000000	6650000000	7290000000	3380000000	5260000000	3320000000	2330000000	3600000000	2800000000	7270000000	3170000000	3950000000	3370000000	3220000000	4150000000	5550000000	4540000000	7040000000	5490000000	5650000000	4470000000	4740000000	5580000000	4570000000	6030000000	4750000000	5320000000	5370000000	5810000000	5380000000	3840000000	5070000000	8550000000	2880000000	2740000000	3880000000	4730000000	4230000000	4850000000
11	1779000	2691000	22460000	1005000	1405000	3339000	2283000	2364000	2722000	2627000	447800	377400	354000	447300	309200	629600	450600	443200	253000	616300	296100	195500	194300	261600	395500	335700	424600	372200	296500	153000	129900	111700	132800	125200	162000	463000	405200	337600	430600	272400	269200	250800	287800	464000	221800	287200	230300	333100	310300
17	607000	1001000	111000000	1196000	275500	990900	2482000	1456000	506200	462000	167600	141200	186600	173600	162100	203500	135900	189500	143400	187100	216000	140000	154200	155600	205000	286600	273400	103700	197300	179600	127100	158400	304100	156600	349400	238000	89000	178300	114800	106100	193600	160800	225500	132900	142000	133900	151300	137600	169700
24											528000		332000	369000	164000	427000	657000	503000	117000	687000	124000	342000	118000	757000	450000	666000	968000	306000	103000	323000	156000	518000	670000	378000	403000	326000	603000	417000	253000	144000	212000	297000	111000	161000	544000	236000	165000	116000	185000
31												286700	999800	341300			2056000		438000		485300	374800	181000				1332000	1575000	216200	2027000	354100	147800		1810000	1969000	1092000			1292000	491700		802400	184800	649300	501300	668000	1714000	186700
c											d
Time (days)	Dextrose	IL-12	Ni-UL	Ni-LbL	Mal-UL	Mal-LbL	100 ug IL					IL-12										Ni-UL										Ni-LbL										Mal-UL
21											1 month	520	722.667	376.667	950	680	10	156.667	1103.33	1166.67		506.667	60	736.667	193.333	20	223.333	736.667	753.333	283.333		826.667	76.6667	250	46.6667	193.333	393.333	133.333	280	446.667		1650	1553.33	783.333	43.3333	240	366.667	1043.33	566.667
23
23	1
23	1
23	1										g
23	1											Dextrose						IL-12						Mal-LbL						Mal-UL
23	1										Tcell	13863.4	7909.23	4715.92		14958.8	9587.87	3280.04	1319.2	9922.47	2462.06	4372.04	1354.64	148395	37825.8	51196.8		73692	75732.5	10046.9	23756.2	2679.46	4578.17	4305.7	2727.56
23	1
23	1										h
23	1											Dextrose						IL-12						Mal-LbL						Mal-UL
23	1										log(cd8/cd4)	-1.18409	-0.46597	-0.88722		-0.82892	-1.00798	0.898167	0.049797	-0.92459	0.587662	-1.04954	0.663114	1.30542	1.03775	0.229995	0.829947	0.623644	1.07585	0.998259	1.03378	-0.13391	0.856356	-0.20726	-0.19044
23	1
26				1							j
27		1										Dextrose				IL-12				LbL-IL-12 NP				UL IL-12 NP
27			1	1								136.534	3.23438	0	18.6574	0	297.384	77.7787	0	4987.64	11265.6	13322.9	3622.8	13.399	0	13.8763	0
27
27											k
27												Dextrose				IL-12				Mal-LbL				Mal-UL
28					1							-0.9199			-0.59563	-0.48177	-0.63985	-0.32658	-0.30103	0.059484	0.720159	0.032185	0.22494	-0.60206	-0.42597	-0.58726
28			1
28			1
28		1
29				1
30					1
31		1
31		1
32						1
32			1
32		1
32					1
33				1
33				1
33					1
33			1
33		1
33		1
34				1
34				1
34					1
34					1
34					1
34					1
34			1
34			1
34			1
34		1
38		1
76		0
50			1
76			0
38				1
38				1
76				0
45					1
76					0
42						1
42						1
42						1
46						1
55						1
55						1
76						0
76						0
76						0
30							1
33							1
34							1
35							1
38							1
[truncated: 24 more columns]

## Sheet: Fig5
e
Day	Dex							IL-12							Mal-LbL							SAT-LbL							unloaded-LbL
5	9600000000	8100000000	5500000000	1300000000	14000000000			8900000000	14000000000	14000000000	9000000000	8900000000	8600000000	8600000000	10000000000	11000000000	6900000000	11000000000	10000000000	1300000000	13000000000	7700000000	9100000000	9300000000	3600000000	14000000000	7200000000	7700000000	7800000000	7400000000	11000000000	7100000000
11								607000	1070000	1520000	339000	496000	517000	435000	223000	326000	264000	384000	681000	408000	428000	633000	693000	625000	243000	562000	791000	957000
15								510000	614000	1700000	345000	67800	580000	377000	190000	113000	328000	182000	610000	376000	361000	568000	327000	412000	201000	369000	659000	718000
18								486000	650000	2080000	249000	234000	434000	306000	159000	92400	289000	136000	397000	310000	414000	575000	330000	540000	322000	486000	493000	545000
22								1158000	1090000	2069000	647200	579300	882100	617200	305100	114000	342500	177900	29740	526500	26740	1005000	497600	766400	240500	705200	875500	1144000
25								2063000	1795000		702500	1522000	1375000	1011000	378300	222700	512500	352800	1007000	720800	640000	2663000	861200	1225000	503200	759500	698600	1743000
27								1962000	4448000		523200	1199000	1125000	416300	677800	471800	336100	1181000	1991000	711800	727500	6280000	1814000	2619000	740700	2168000	196400	179800
10	9230000	6750000	32600000	10700000	40100000																								4460000	13200000	4040000	20100000
13	7600000	3010000	11500000	3170000	44400000																								1580000	6650000	2360000	15600000
17	18400000	4370000		6590000	68100000																								6530000	27200000	4410000	57200000
20	24900000	2480000		7930000																									8230000	55400000	8650000	41200000
f
Time (days)	Dextrose	IL-12	Mal-LbL	SAT-LbL	unloaded-LbL
18	1
22	1
23	1
23	1
25		1
27		1
27		1
27		1
27		1
27		1
27		1
27				1
27				1
27				1
27				1
27				1
27				1
27
27
27
27
27
27
27			1
27
27
28			1
29				1
30			1
30
31			1
31			1
32
35
38
38
33			1
38			1
20					1
20					1
20					1
20					1
17	1
17	1
18	1
18	1
18	1
21		1
22		1
22		1
22		1
22			1
29			1
32			1
36			1
38			1
22				1
22				1
22				1
22				1
23				1

## Sheet: Fig6
b
	Dextrose					IL-12					Mal-LbL
PD1 MFI CD8 Tcell	61530	24742	12129	8775	92993	34914	85353	111506	41431	33759	98629	113439	97666	112055	112330
d
	Dextrose					IL-12					Mal-LbL
CD8 T cell CD25 MFI	1846	1451	1432	429	2168	1495	2987	2514	2771	2103	4893	3708	7221	6335	3539
f								I (all treatments included ICI)											j						k
Time (days)	Dextrose	ICI	IL-12+ICI	Ni-LbL+ICI	Mal-LbL+ICI			Time (day)	dextrose	Mal-LbL	anti-CSF1R	anti-CD8	anti-Ly6G	anti-NK1.1	SAT-LbL	IL-12			Time (days)	Dextrose	ICI	IL-12+ICI	Mal-LbL+ICI		Time (days)	Dextrose	ICI	IL-12+ICI	Mal-LbL+ICI
21		1						17	1										51	1					36	1
23		1						17	1										53	1					36	1
23								18	1										54	1					40	1
23								18	1										51	1					40	1
23								18	1										53	1					40	1
23																			56	1					36	1
23																			58	1					36	1
23								43		1									58	1					36	1
23								68		1									59	1					37	1
23								100		0									60	1					39	1
23								100		0
23								100		0									52		1				44		1
26								100		0									59		1				45		1
27								100		0									41		1				42		1
27								100		0									56		1				42		1
27		1						100		0									60		1				42		1
27		1						100		0									61		1				47		1
27		1																	62		1				49		1
28																			62		1				49		1
28								35											63		1				50		1
28								37											86		1				56		1
28								41
29								68											60			1			59			1
30								75											61			1			58			1
31								57											62			1			75			1
31								64											63			1			77			1
32								64											63			1			77			1
32								100											67			1			81			1
32								100											73			1			94			1
32																			60			1			127			1
33																			60			1			170			1
33								33			1								61			1			180			0
33								41			1
33								46			1								89				1		77				1
33								74			1								81				1		88				1
33								84			1								95				1		94				1
34								98			1								87				1		125				1
34								100			0								88				1		180				0
34								100			0								100				1		180				0
34								100			0								107				1		180				0
34								100			0								110				1		180				0
34																			125				1		180				0
34																			125				1		180				0
34								14				1
34								43				1
34								43				1
38								43				1
50								36				1
50								57				1
134								49				1
38								59				1
38								67				1
134								64				1
45
134
42								13					1
42								14					1
42								15					1
46								32					1
55								43					1
55								48					1
134								53					1
134								100					0
134								100					0
37			1					100					0
40			1
42			1
42			1					41						1
200			0					41						1
45				1				37						1
50				1				100						0
84				1				100						0
126				1				100						0
200				0				100						0
200					0			100						0
200					0			100						0
200					0			100						0
200					0
200					0
30								31							1
33								28							1
34								30							1
35								32							1
38								37							1
17	1							23							1
19	1							25							1
20	1							25							1
20	1							26							1
20	1							26							1
20		1
25		1						24								1
30		1						24								1
31		1						25								1
31		1						26								1
31			1					27								1
34			1					25								1
35			1					25								1
59			1					25								1
200			0					26								1
56				1				27								1
58				1
140				1
200				0
200				0
200					0
200					0
200					0
200					0
200					0

## Sheet: ED Fig2
a&b
	Z-avg - Mal (nm)			#-avg - Mal (nm)			PDI - Mal			Zeta Potential - Mal (mV)			Z-avg - Ni (nm)			#-avg - Ni (nm)			PDI - Ni			Zeta Potential Ni (mV)
liposome	92.0133	84.1567	86.895	55.8033	57.575	60.11	0.199	0.109203	0.1186	-51	-73.29	-64.265	86.77	90.24	81.9333	54.2	64	62.4925	0.117	0.048	0.06188	-48.4333	-70	-54
+IL-12 (UL-NP)	98.7333	102.833	94.1133	61.4	71.1775	66.1033	0.127	0.095533	0.09875	-39.1	-46.55	-47.7	104.2	101.9	101.37	71.4033	78	71.365	0.104667	0.025	0.125127	-36.5	-54	-43.1
+PLR	115.767	110.767	117.4	78.9867	80.66	78.02	0.136667	0.090513	0.135467	68.6	51.94	64.7067	119.6	109.97	108	76.075	86.3	81.855	0.107333	0.045	0.06764	57.3	67	61.24
+PLE (LbL-NP)	125.38	121.4	120.733	80.372	82.4033	80.8333	0.1258	0.117767	0.1579	-63.9	-62.8867	-62.315	125.98	121	116.933	79.0467	91.97	82.98	0.159333	0.057	0.098687	-58.1	-65	-65.9967
c
	Yield							weight loading
Ni-UL		95		100	92			13.7615		14.6141	15.2962	8.056	13.8059	9.6595
Ni-LbL		87		90	81			13.0841	12.9151	14.557	12.6102	14.2857	13.8061	16.2512
Mal-UL		84	86	76	85				11.9503	14.3646	14.5299	8.9258		10.7867
Mal-LbL		71	78	70	70			10.2041	11.7383	14.9594	7.8014	13.1752		16.1822

## Sheet: ED Fig3
b
	tumored
liver	222546	78483.4	159393	71616	172645	451702	138098	407010	966400	1202641	480062	154372	53455	147008	190442	269387	305502	355530	416064	1095193	171583	288755	601831	1290880	1672170		89300	84500	65700	60100	133705	284874	174761	416625	218678	46942.6	51469.4	23652.4	97659.5	379876	131397	356155	171597	44257.3	230046	61940.3
spleen	81274.1	144520	304043	300643	268170	446241	72139.6	273460	295838	408818	533753	426625	152855	208882	189564	170720	397528	420087	232856	412300	318491	243125	421034	467051	685367		691000	179000	260000	128000	138827	672414	117420	1104885	192668	153030	107310	276342	163546	372812	142936	670784	111137	101489	322722	106450
heart	71904.8	47066.5	96739.1	65917.3	286404	75658.8	58468.5	41937.8	209763	305142	102686	66905	249240	311029	104951	449649	300490	442946	250639	981518	67329.8	275388	1497627	237331	482163		76700	55300	62300	72400	146650	84592.4	78178	588904	48167.1	36742.8	49009.2	255277	52442.4	40293.4	99078.7	73281.6	32642.3	36099.2	328257	36828.7
lung	136360	208497	356988	330996	446914	611634	165461	86498.3	920580	1513451	229211	153265	224028	263346	257804	679651	133166	924859	350488	2730132	87535.5	462509	2978908	341722	1440435		201000	197000	394000	491000	404860	461080	278174	788109	522293	55576.1	133790	188151	252143	304603	323135	485409	320925	128526	1641426	93944.4
digestive tract	114130	91242.9	204774	299154	217773	859181	396229	689224	1232689	773950	344164	353030	88662.7	267054	359194	979729	529619	385896	150760	2617861	119713	629616	1609384	1339068	3110406		102000	171000	223000	137000	180487	309739	127610	1006549	315870	51329.8	37990	214093	288412	299568	154946	226529	144050	50032.3	285556	84050.4
kidney	636993	249287	1284593	514733	403535	902846	246672	467794	3154323	689041	802012	1958284	497353	789558	451009	550299	959677	752066	1232786	2063930	280262	877907	4691579	1608047	6027207		438000	156000	401000	428000	213732	816576	445550	3060547	1405847	67539	130214	662985	411114	534212	446000	218540	106954	63993.5	1030864	115557
UGT	948768	1626766	1578721	551984	990794	2518414	799007	378687	5867393	1771769	3251462	5053295	898649	2179466	1156422	6086015	4642517	5276371	2178418	23119065	1308092	1776192	3133985	3194260	7645288		1060000	1450000	2570000	1940000	2090754	4069818	1469029		5218712	131426	281110	3151173	2292965	3129137	1941004	1464569	2294743	407314	4718063	659854
omentum	788136	356295	2585333	292324	1062822	6883239	2099276	3570667	16540456	12828608	2211551	823444	345333	5373444	356314	8267420	1914038	5264000	840249	11485180	1451036	5713459	17709333	4213693	20273840		1010000	1720000	1450000	1000000	1105047	2447646	2902251	4677125	5382436	84733.9	580888	5823947	1247944	9950828	1026220	3319703	1058787	607962	9600381	439758
d
Time (day)	Dex										chemo
6
10	3410000	5180000	6120000	2480000	7060000	3480000	4330000	6800000	6320000	5960000	7350000	5150000	5760000	339000	2020000	10600000	12700000	44200000	4410000	4730000
13	3590000	610000	11700000	7800000	9460000	3700000	3560000	2370000	10200000	299000	4490000	3710000	2040000	2000000	671000	6300000	3920000	221000	1160000	8850000
16	15200000	20600000	56000000	14500000	195000	4540000	205000	638000	50100000		1950000	5080000	2020000	2340000	466000	131000	990000	10200000	2820000	12800000
18	248000000	95500000	52800000	67600000								121000000	61400000	15700000	232000000	18000000	13500000	11700000
e
Time (day)	dextrose	chemo
15	1
20	1
20	1
22	1
22	1
17	1
21	1
22	1
22	1
22	1
16		1
21		1
21		1
22		1
22		1
22		1
22		1
21		1
21		1

## Sheet: ED Fig4
a
	Dextrose					IL-12					Ni-UL					Ni-LbL					Mal-UL					Mal-LbL
4 hr	-2.40209	-1.57383	-1.5491	-2	-2	0.894223	0.435826	1.14633	0.472157		0.535489	0.214397	0.746034	1.20539		1.45102	0.654054	0.708978	0.640327		0.572341	0.898958	0.679253	1.1704		1.7538	1.33471	0.990534	1.76066
b
	Dextrose					IL-12					Ni-UL					Ni-LbL					Mal-UL					Mal-LbL
24 hr	-2.40209	-1.57383	-1.5491	-2	-2	-0.83029	-0.52256	-0.24568	0.005741	0.136253	-0.13206	-0.41868	-0.20953	-0.08623	-0.25682	-0.66893	-0.20768	-0.48656	-0.00959	-0.74008	-0.83852		-0.21713	-0.88125	-0.13945	0.041269	0.348217	1.0849	0.333341	0.344471
c
	Dextrose					IL-12					Ni-UL					Ni-LbL					Mal-UL					Mal-LbL
4 hr	-2.7029	-1.87484	-1.85013	-2	-2	-0.11041	-0.35591	-0.1904	-0.34303		-0.28811	-1.00512	-0.24329	0.002673		-0.48293	-0.06929	-1.0268	-0.5441		-0.46834	-0.15314	-0.05286	-0.24531		-0.27732	-0.05706	-0.04028	0.060481
d
	Dextrose					IL-12					Ni-UL					Ni-LbL					Mal-UL					Mal-LbL
24 hr	-2.7029	-1.87484	-1.85013	-2	-2	-1.13133	-0.82359	-0.54671	-0.29529	-0.16478	-0.43309	-0.71971	-0.51056	-0.38726	-0.55785	-0.96996	-0.50871	-0.78759	-0.31062	-1.04111	-1.13955		-0.51816	-1.18228	-0.44048	-0.21854	0.047187	0.783869	0.032311	0.043441
e
	UL-tumor					LbL-tumor					UL-healthy					LbL-healthy
UGT	0.0947	0.0998	0.0955	0.0764		0.177	0.137	0.137	0.259		0.133	0.101	0.167	0.0602		0.109	0.0944	0.0624	0.0235
omentum	0.32	0.105	0.127	0.114		0.333	0.29	0.236	0.697		0.193	0.161	0.408	0.116		0.239	0.187	0.195	0.0816

## Sheet: ED Fig5
a
Day	Mal-LbL				IL-12				Dextrose
-1
0	0	0	0	0	0	0	0	0	0	0	0	0
1	-4.3	1.5	-0.9	1	-1.8	-3.1	1	-1.6	-5.7	-1.5	-2.4	-2.7
2	-3.9	3.1	-1.3	3.6	-0.4	0.5	2.5	-1	-5.7	-1.5	-3.8	-2.2
3	-4.3	6.7	0.9	4.6	2.7	3.7	5.4	2.1	-4.4	3.1	-2.4	0
4	-6.1	9.2	2.2	4.1	4	3.7	8.4	5.7	-2.6	1.5	-2.9	0
5	-5.7	11.3	-0.9	5.1	1.8	4.2	7.4	2.1	-1.8	-0.5	-3.8	-2.7
7	-4.8	14.4	-1.3	4.6	2.2	4.2	6.4	1	-2.2	1	-1.9	-5.4
8	-5.2	13.3	1.8	7.1	2.7	3.7	-1	3.6	-1.8	-1	-3.8	-5.4
9	-5.2	10.8	-0.9	5.1	1.3	6.3	3.5	3.1	-3.5	-3.6	-5.3	-4.9
10	-6.1	13.8	0.4	7.1	5.3	8.9	-0.5	4.7	-1.8	1	0.5	-4.9
11	-1.3	10.8	0.4	7.4	5.3	4.7	2.5	3.6	-2.6	2.6	0	-5.8
b
Time (day)	Mal-LbL (first)					IL-12 (first)					Mal-LbL (second)					IL-12 (second)
-24	0.089909	0.127108	0.159982	0.46137	0.174787	0.488017	0.181915	0.267651	0.159157	0.281136	0.741483	0.715683	0.610795	0.724373	0.745128	1.1127	0.869482	0.982	0.936986	1.06659
24	5.36213	5.4605	6.1327	5.21616	4.02313	3.54187	3.21998	4.34748	2.77389	4.80326	0.678152	0.609402	4.33992	3.01592	3.01468	3.82876	3.21873	4.50459	2.89904	4.02119
48	0.710916	1.01915	0.796258	0.783041	1.5401	1.23952	1.08565	1.07824	1.54474	1.54242	0.889805	0.332153	1.06177	0.225024	0.488849	1.24868	1.16603	0.94321	1.01574	1.12096
72	0.795414	0.856793	0.946606	0.850873	0.963019	1.36298	1.6392	1.18288	1.17203	1.06005	0.554479	1.37565	2.10715	1.40678	1.62668	2.74149	1.94196	1.97561	1.61998	1.87187
c
Time (day)	Mal-LbL (first)					IL-12 (first)					Mal-LbL (second)					IL-12 (second)
-24	0.371998	0.377028	0.868164	0.787684	0.523396	0.505403	1.10929	0.665995	0.467117	0.373282	0	0.02146	0.039358	0.062129	0.208799	0.229058	0.108963	0.17104	0.174835	0.114367
24	1.343	1.64183	1.24378	1.26846	1.54997	2.41915	2.00541	2.62224	1.87023	2.74531	0.003156	0.014031	0.23022	0.32664	0.379844	0.675995	0.573831	0.777876	0.771467	0.826121
48	0.086725	0.099707	0.109076	0.274536	1.02124	0.314247	0.476732	0.868858	1.10665	1.7198	0.017945	0.018236	0.142784	0.047258	0.115994	0.309757	0.479404	0.368079	0.33068	0.080173
72	0	0.052123	0.016531	0.036454	0.065767	0.109921	0.113243	0.102844	0.1131	0.300372	0.109512	0.106188	0.183666	0.223651	0.031013	0.131517	0.281878	0.226365	0.124503	0.244069
d
	Dextrose						Mal-LbL						healthy						IL-12						Mal-UL
ALT (U/L)	7	5	7	5	8	9	15	33	21	10	10	15	11	13	12	12			25	13	17	12	22	10	24	18	18	55	12	12
AST (U/L)	27	20	21	27	25	29	41	58	47	31	30	39	30	34	42	32			63	35	39	44	52	34	51	48	49	73	42	39
e
	Dextrose						Mal-LbL												IL-12						Mal-UL
WBCs	16.7	10.1	7.6		11.7	9.1		6.9	4.5	15.7	15.7	6.4							6.7	6.9	1.7	12.3	12.2	6.4	6.9	4.2	5.8	1.4	9.1	5.8
Neutrophils	10.4041	6.3226	5.89		7.0551	4.2861		6.2583	3.447	10.1579	10.8958	5.664							3.7788	4.5126	1.1458	8.6469	6.6856	5.2672	5.9685	2.8308	4.1702	0.6916	7.8897	4.8894
Lymphocytes	5.0935	3.232	1.5428		3.6855	4.2315		0.276	0.6885	4.7571	3.611	0.4032							2.5996	1.9113	0.4029	2.6445	4.3676	0.8192	0.6555	1.1298	1.334	0.6216	0.8463	0.5858
Monocytes	0.8183	0.4848	0.1292		0.7488	0.5187		0.2208	0.315	0.5652	0.6437	0.2688							0.2278	0.4002	0.1377	0.7011	0.793	0.2368	0.2346	0.2142	0.261	0.0784	0.2639	0.29
Eosinophils	0.3006	0.0404	0.038		0.1638	0.0364		0.1104	0.045	0.2041	0.4082	0.032							0.0804	0.069	0.0119	0.2214	0.2928	0.0576	0.0345	0.021	0.0348	0.007	0.0637	0.0348
Basophils	0.0835	0.0303	0		0.0468	0.0182		0.0345	0.0045	0.0314	0.157	0.032							0.0134	0.0069	0.0034	0.0861	0.0732	0.0192	0.0138	0.0042	0.0058	0.0014	0.0273	0.0058
f
	Dextrose				IL-12				Mal-UL				Mal-LbL
realtive live	1.22691	0.919706	0.687574	1.16581	0.680909	0.650711	0.638899	0.263373	0.455621	0.332778	0.294478	0.350774	0.913573	0.765502	0.869553	0.938237
g
	Dextrose				IL-12				Mal-UL				Mal-LbL
macrophage	11.3	15.4	14.9	15.4	7.42	10.1	7.15	10.1	34.8	31	15.1	27.2	11.5	9.08	14.9	6.07
h
	Dextrose				IL-12				Mal-UL				Mal-LbL
NK	3.357	4.5012	5.81568	4.22725	3.89874	3.68298	4.2483	6.24195	15.1312	19.4964	13.038	14.5977	3.4286	8.0999	3.33657	8.99632

[truncated: 3 more sheets: ED Fig6, ED Fig7, ED Fig9]
